# Supplementary material for: Is the Glycoprotein Responsible for the Differences in Dispersal Rates between Lettuce Necrotic Yellows Virus Subgroups?
Source: Viruses. 2022 Jul 20;14(7):1574. doi: 10.3390/v14071574 (PMC9316239; doi:10.3390/v14071574)
Supplement: Supplementary file 1 [file viruses-14-01574-s001.zip]

Archive with 2 entries (2 files):
- G Protein manuscript supplementary figures.pptx
- Supplementary Table S1.pdf
